# Supplementary material for: The epigenetic regulator LSH maintains fork protection and genomic stability via MacroH2A deposition and RAD51 filament formation
Source: Nat Commun. 2021 Jun 10;12:3520. doi: 10.1038/s41467-021-23809-2 (PMC8192551; doi:10.1038/s41467-021-23809-2)
Supplement: Supplementary file 4 — Source Data [file 41467_2021_23809_MOESM4_ESM.xlsx]

## Sheet: Figure 1a(right panel)
Figures 1a(right panel)	Cells with more than 5 γH2AX Foci in lipopolysaccharide (LPS) stimulated lymphocytes (% )
	Ctrl	LSH-KO
	11.11	40.35
	1.81	33.33
	7.69	47.91

## Sheet: Figure 1b
Figure 1b	Sister chromatid exchange/Cell in lipopolysaccharide (LPS) stimulated lymphocytes
	Ctrl	LSH-KO
	10	24
	16	14
	12	17
	11	12
	8	21
	14	13
	20	19
	18	17
	15	17
	17	23
	15	24
	8	23
	25	18
	19	20
	17	22
	13	13
	17	19
	11	20
	18	16
	16	14
	15	19
	9	18
	11	20
	12	22
	15	21
	10	18
	11	16
	22	19
	8	20
	13	22

## Sheet: Figure 1c
Figure 1c	Chromosome aberrations/Cell in lipopolysaccharide (LPS) stimulated lymphocytes
	Ctrl	LSH-KO
	2	0
	1	2
	2	1
	0	1
	1	2
	0	3
	2	5
	0	1
	0	2
	2	0
	0	1
	0	0
	0	1
	0	0
	1	2
	2	1
	1	1
	0	0
	3	2
	0	2
	0	1
	1	3
	1	0
	0	2
	3	2
	3	3
	2	1
	1	2
	2	0
	0	3
	1	2
	0	5
	1	1
	0	1
	1	2
	1	0
	2	3
	0	1
	0	0
	1	1
	0	1
	2	2
	3	2
	2	0
	0	5
	1	2
	0	1
	1	1
	2	2
	0	2
	0	0
	1	3
	1	1
	0	2
	2	1
	0	4
	0	0
	2	1
	0	3
	0	1
	2	3
	1	1
	0	1
	1	1
	0	4
	0	1
	1	1
	2	0
	0	3
	1	3
	0	3
	0	2
	0	1
	1	1
	0	0
	0	1
	1	1
	2	1
	1	3
	3	1
	2	1
	0	1
	0	3
	0	3
	2	2
	2	0
	0	0
	0	2
	3	0
	0	2
	0	1
	0	0
	0	0
	0	1
	0	0
	1	0
	1	1
	0	1
	0	0
	0	0
	1	1
	0	0
	1	1
	1	1
	1	0
	0	0
	1	0
	2	0
	1	2
	0	1
	0	2
	0	0
	0	0
	1	0
	0	1
	1	2
	0	1
	1	2
	0	1
	2	3
	1	3
	2	1
	0	0
	2	2
	2	0
	0	0
	1	0
	2	3
	1	1
	0	0
	0	2
	3	2
	1	1
	2	1
	1	3
	0	0
	0	3
	1	1
	1	0
	1

## Sheet: Figure 1d
Figure 1d	Frequency of fragile telomeres in lipopolysaccharide (LPS) stimulated lymphocytes (%)
	Ctrl	LSH-KO
	1.25	6.25
	0	1.3514
	5	6.4103
	0.6757	3.7879
	0	4.4872
	1.2195	0.625
	5.4878	1.9231
	2.5	1.3889
	1.25	1.3158
	4.375	0
	0	5.625
	0.9259	1.25
	3.4375	7.5
	0.625	0
	5.625	4.4872
	0.625	1.25
	1.25	7.5
	0	3.125
	0	0
	2.3256	5.625
	0	1.875
	0.625	0
	0.6579	0.625
	1.875	10
	2.5	2.5
	5	7.5
	2.5	11.5385
	1.4706	0.625
	0	10
	0	6.875
	0.5319	0.625
	5	3.125
	1.25	3.125
	0	3.125
		0.9375

## Sheet: Figure 1e
	ChIP-qPCR analysis for detection of γH2AX enrichment at common fragile sites
Figure 1e		shCtrl						shLSH
		DMSO			APH			DMSO			APH
	NFS-1	0.26	0.42	0.39	0.41	0.4	0.38	0.3	0.42	0.38	0.33	0.4	0.38
	NFS-2	0.35	0.36	0.34	0.35	0.44	0.24	0.35	0.4	0.37	0.35	0.36	0.42
	FRA3B	0.37	0.4	0.36	0.77	0.7	0.63	0.62	0.58	0.76	1.52	2.21	1.45
	FRA16D	0.42	0.37	0.51	0.73	0.64	0.92	0.71	0.47	0.58	1.44	2.45	1.63
	FRA7.1	0.31	0.34	0.3	0.52	0.38	0.66	0.56	0.59	0.72	1.25	1.36	1.79
	FRA7.2	0.36	0.42	0.43	0.61	0.39	0.37	0.44	0.55	0.52	0.7	0.92	0.85

## Sheet: Figure 2b
Figure 2b	Nascent DNA degradation analysis in U2OS cells (IdU/ CIdU ratio)
	siCtrl	siLSH
	0.988943	1.1611
	0.635684	0.521201
	0.444853	0.909396
	0.761076	0.553044
	1.06406	0.605313
	1.13408	0.599476
	1.04641	0.752022
	1.06167	0.590909
	1.32229	0.650103
	0.89974	0.743529
	1.1749	0.599165
	0.919118	0.152695
	1.10781	0.545082
	1.71507	0.34717
	0.770631	0.352298
	0.746524	2.70149
	1.02462	0.642857
	1.13881	0.673993
	1.67353	0.922179
	0.569425	0.804964
	1.85782	0.703008
	1.16197	0.428969
	1.46667	0.428866
	1.13249	0.559091
	1.05897	0.735786
	0.896825	0.340607
	1.06281	0.259804
	1.05665	0.824561
	0.756302	0.289474
	1.52738	1.12143
	0.827402	0.604651
	0.909699	0.478903
	1.28495	0.461539
	1.33838	0.467925
	0.743056	0.519481
	1.01116	0.545082
	1.16471	0.415761
	1.28358	0.207977
	0.988562	0.706
	0.975676	1.35636
	0.566308	0.546342
	2.31734	0.443114
	0.519573	0.346939
	1.8639	0.598854
	1.69097	0.899135
	1.29587	0.421053
	1.08037	0.300898
	0.81409	0.53288
	1.35541	0.802345
	0.908397	0.912587
	1.08205	0.632432
	1.06925	0.322581
	0.957678	0.549894
	0.727707	0.555932
	0.961009	0.718663
	0.934363	0.292111
	0.852018	0.869565
	1.16121	0.261905
	2.68644	0.649203
	1.05414	0.339286
	1.05096	0.327635
	1.96443	0.351852
	0.945504	0.361446
	1.46512	0.434005
	1.62393	1.22424
	2.48739	0.395018
	1.03448	0.688822
	0.93911	0.577778
	1.37084	0.548851
	0.418827	0.432432
	0.875269	2.09023
	1.46909	0.586956
	1.85574	0.782101
	1.58104	0.637037
	0.892231	0.717241
	0.981982	0.753676
	0.976967	0.827586
	1.01594	1.30719
	1.03311	0.174194
	0.855895	0.563813
	1.02419	0.519751
	0.779221	0.92891
	1.61671	0.526221
	1.18505	0.462766
	1.66667	0.300532
	1.33019	0.612836
	1.49134	0.21164
	0.821608	0.60181
	1.11077	0.623853
	0.986	0.638498
	1.08931	0.443149
	1.54467	0.469649
	1.11667	0.580645
	1.11076	0.440397
	1.05928	0.499281
	0.444248	0.563291
	1.13975	0.577922
	1.05459	0.320422
	0.703125	0.412955
	1.50313	0.506329
	0.54219	0.628571
	0.928315	0.585051
	0.902527	0.258707
	0.898701	0.166667
	1.38487	0.689744
	0.982456	0.713178
	1.03835	0.830882
	1.89776	0.857939
	1.24015	0.16129
	1.06593	0.839662
	1.05305	0.632768
	1.06478	0.345972
	1.08257	0.891358
	0.982036	0.674352
	0.287037	1.23301
	0.849873	0.692015
	1.05583	0.217593
	1.11284	0.748011
	0.591919	0.546256
	0.979764	1.07028
	1.58376	0.477954
	0.65237	0.262222
	0.997602	2.32283
	0.991713	1.01954
	0.944904	0.942272
	1.06303	0.378788
	1.66667	1.02027
	1.23963	0.894515
	1.72414	0.775829
	0.969091	0.495495
	1.04054	1.29448
	1.45	0.45781
	1.07481	0.736086
	1.32464	0.139842
	1.08154	0.314885
	1.21605	0.973077
	0.42065	0.235556
	1.25544	0.56691
	1.13854	0.297125
	1.66379	0.460815
	1.0423	0.579418
	0.486885	0.414498
	1.56069	0.464576
	1.48991	0.486957
	0.570928	0.651761
	1.02027	0.689696
	1.18853	0.356322
	1.5193	0.845029
	0.477223	1.66756
	1.26667	0.470797
	1.50764	0.315642
	1.01382	0.216301
	0.882883	0.955503
	1.33903	0.478827
	1	0.757576
	1.08108	0.869427
	1.06684	0.535211
	2.67826	0.408451
	0.55625	0.459873
	1.06818	0.693168
	0.970711	0.93007
	1.30471	0.452303
	1.43147	0.867133
	1.14233	0.132911
	1.09187	0.604839
	1.12712	0.899054
	1.082	0.643463
	0.894958	1.07936
	0.534328	1.14831
	1.3578	0.592934
	0.395	0.752032
	1.01103	0.761364
	1.16633	0.322034
	0.689962	0.532867
	0.567164	0.535039
	1.50558	0.920145
	1.35961	0.493544
	0.937097	0.870107
	0.9875	0.890482
	0.298507	0.689376
	0.463134	0.728571
	0.714286	0.31497
	2.744	1.58081
	0.664634	0.60049
	1.98182	0.339479
	0.953488	2.15315
	1.18782	0.919231
	0.701211	0.539216
	1.82759	0.768267
	0.973913	0.165
	1.07438	0.524272
	1.58031	0.865909
	0.977492	0.577626
	1.38596	0.834171
	0.741818	1.07368
	0.959633	0.856492
	1.00415	0.693717
	1.75956	0.592405
	0.871795	0.501976
	0.606452	1.24812
	1.06878	0.666667
	1.18144	0.849823
	1.64459	1.2459
	0.867403	1.17273
	1.39202	1.05774
	2.03125	0.623656
	1.27187	0.585246
	1.18008	0.710526
	1.17949	1.41527
	1.21843	0.613954
	1.12476	0.902174
	1.0303	0.569794
	0.83014	0.460111
	0.839623	0.942579
	0.9744	0.708812
	1.06865	0.494118
	1.00893	0.330729
	1.26158	0.8368
	0.435331	0.795031
	0.708937	0.549865
	0.618772	0.204142
	1.04021	0.493243
	0.801163	0.735113
	0.720859	0.505376
	1.02544	0.374829
	1.01024	0.325641
	0.937729	0.582554
	0.980474	0.520408
	0.616279	0.594595
	0.765517	0.339934
	1.08385	0.0748614
	0.71648	0.590793
	1.39935	0.563131
	1.09244	0.84418
	1.05347	1.2861
	1.13592	0.981238
	1.30749	0.72437
	1.24242	1.02893
	1.35191	0.55848
	1.05333	0.201149
	0.742537	0.664122
	0.915194	0.948905
	1.44027	2.184
	1.47335	0.79602
	1.13502	1.52267
	0.867117	0.71124
	1.05141	0.730612
	1.149	1.1337
	0.967267	1.72139
	1.07931	1.05648

## Sheet: Figure 2c
Figure 2c	CIdU tract length in U2OS cells in 20 min
	siCtrl	siLSH
	12.4815	7.80476
	14.3522	8.67877
	4.17071	9.13877
	9.69078	8.81677
	9.81345	8.08076
	8.23409	11.7148
	7.26808	11.3775
	9.20011	7.75876
	5.09073	7.40609
	11.7761	6.51674
	11.4848	7.34475
	12.5121	5.12139
	8.24943	3.74138
	5.59673	4.06338
	12.6348	7.00741
	14.3368	1.02735
	9.96678	6.86941
	5.41273	4.18605
	5.21339	3.94071
	10.9328	4.32405
	6.47074	4.07871
	6.53208	5.50473
	6.44007	7.43675
	9.72145	6.74674
	6.24074	4.58472
	9.66011	16.1615
	6.10274	3.12804
	7.03808	2.62203
	5.47406	7.57475
	5.32073	2.14669
	8.61743	3.95605
	9.16944	7.26808
	2.85203	5.18273
	3.03603	8.12676
	6.62408	7.08408
	6.86941	3.74138
	5.21339	5.64273
	5.13673	5.38206
	9.38411	7.66676
	5.6734	4.21672
	8.5561	6.28674
	4.15538	7.68209
	8.61743	9.0161
	5.18273	5.35139
	4.41605	5.32073
	6.68541	3.78738
	8.20343	10.2428
	7.83542	6.76208
	6.94608	9.15411
	6.02607	4.38538
	8.9701	5.6734
	5.5354	3.32737
	12.6808	7.22208
	9.62944	4.52339
	6.68541	5.50473
	3.97138	7.19142
	6.83875	2.4687
	6.0874	5.15206
	3.61871	6.73141
	9.62944	4.29338
	4.81472	5.38206
	3.87938	4.14005
	5.6274	8.90877
	1.97802	6.85408
	3.58804	7.59009
	1.82469	4.30872
	4.44672	5.07539
	6.54741	6.90008
	5.9954	5.33606
	11.2395	6.80808
	7.13008	2.03936
	8.43343	8.4641
	4.67672	3.94071
	5.01406	4.14005
	6.11807	4.44672
	8.5101	4.17071
	7.98876	3.55737
	3.84871	2.34603
	6.94608	2.37669
	3.51137	9.49144
	3.80271	7.37542
	9.44544	6.47074
	5.32073	8.47943
	8.20343	2.8827
	4.41605	5.7654
	4.87606	7.40609
	7.08408	5.79607
	6.10274	6.77741
	4.98339	5.01406
	7.66676	3.26604
	9.61411	5.25939
	5.32073	4.79939
	8.2801	4.75339
	9.82878	4.63072
	9.82878	10.6568
	8.66343	2.42269
	4.93739	4.72272
	6.1794	4.35472
	7.85076	7.57475
	4.90672	4.84539
	8.54077	5.36673
	4.27805	5.9494
	4.24738	3.08204
	5.9034	5.06006
	4.66139	5.98007
	6.99208	1.97802
	5.19806	2.08536
	4.79939	5.50473
	8.17276	6.65474
	5.5814	3.63404
	5.78073	2.71403
	3.78738	6.47074
	6.68541	6.21007
	5.12139	5.32073
	8.2801	3.1587
	12.0521	8.06543
	9.33811	3.31204
	10.8715	11.5615
	7.59009	10.4421
	9.09277	7.63609
	3.0207	8.6941
	13.5855	6.90008
	6.39407	1.94736
	5.55073	4.70739
	5.56606	8.23409
	7.29875	4.04805
	4.83006	2.26936
	6.65474	21.8043
	5.33606	7.86609
	8.43343	3.40404
	3.40404	2.49936
	4.29338	8.54077
	10.0434	8.54077
	5.29006	5.8114
	7.14542	8.03476
	4.96806	3.98671
	8.01943	3.45004
	5.64273	6.30207
	9.62944	4.79939
	5.33606	4.89139
	5.07539	6.85408
	9.35344	8.24943
	5.30539	13.2022
	5.32073	8.81677
	8.75543	11.3161
	2.26936	13.0948
	5.61206	12.0061
	4.37005	10.4881
	7.06875	5.7194
	3.68004	8.66343
	5.01406	5.4894
	8.8781	9.78278
	6.80808	6.54741
	5.38206	4.70739
	6.62408	12.1441
	4.53872	4.81472
	5.96474	5.4434
	3.52671	4.35472
	7.36008	12.0368
	8.77077	12.3435
	7.32942	4.38538
	5.5354	9.32277
	3.0207	6.57808
	8.29543	4.84539
	8.67877	3.80271
	5.42806	9.72145
	8.6021	9.03144
	3.64938	6.76208
	5.13673	6.82341
	5.01406	9.98212
	3.0667	7.54409
	4.17071	12.1441
	7.55942	6.33274
	12.0675	10.9635
	6.16407	13.7848
	4.12471	8.44876
	6.22541	10.6875
	9.50678	8.61743
	8.58677	11.7608
	6.16407	13.2788
	6.65474	4.29338
	3.32737	12.8035
	1.91669	3.03603
	2.5147	6.25607
	3.37337	14.1375
	3.95605	1.70202
	11.8375	7.97343
	11.3928	6.25607
	1.33402	7.34475
	1.76335	3.0667
	5.56606	12.6348
	2.95937	6.74674
	4.76872	6.71608
	3.49604	9.15411
	4.21672	4.37005
	8.35676	6.73141
	3.69538	5.8574
	2.80603	12.1135
	8.3721	3.87938
	9.50678	4.07871
	5.79607	9.84411
	3.63404	8.67877
	6.94608	7.48275
	8.3261	10.1201
	6.53208	6.63941
	6.86941	7.13008
	6.48607	9.35344
	4.00205	11.6535
	3.58804	8.23409
	8.98544	6.59341
	7.86609	2.82137
	6.57808	6.70074
	12.0061	8.26476
	9.75211	14.1528
	9.58344	4.00205
	8.26476	9.12344
	8.58677	5.88807
	12.2515	9.58344
	9.72145	7.40609
	12.6961	5.68873
	13.2328	5.18273
	11.4388	6.80808
	13.1868	7.46742
	14.9962	7.13008
	11.4541	11.2088
	4.49272	5.98007
	8.3721	9.84411
	10.9941	6.01074
	7.91209	3.40404
	6.67008	4.64605
	4.93739	16.5909
	10.9788	5.9954
	9.36877	6.07207
	10.9481	16.7289
	7.74342	5.73473
	3.1587	8.17276
	11.6688	9.12344
	4.55405	8.47943
	5.22873	10.4881
	5.75007	2.66803
	12.3281	10.0434
	4.33938	8.40276
	4.49272	1.91669
	4.89139	9.24611
	7.26808	5.75007
	6.80808	7.91209
	9.24611	3.75671
	9.98212	5.50473
	9.36877	3.08204
	13.3402	7.32942

## Sheet: Figure 2d
Figure 2d	Nascent DNA degradation analysis in lymphocytes cells (IdU/ CIdU ratio)
	Ctrl	LSH-KO
	1.00559	0.397117
	0.744348	0.223476
	1.01765	0.139373
	1.41887	0.520376
	0.2875	0.903134
	1.36585	0.556712
	0.877585	0.436601
	0.755308	0.977444
	0.948624	0.0792006
	1.1442	0.708638
	0.896213	0.728643
	0.812846	1.59783
	0.605648	1.49013
	1.38378	0.656126
	0.932534	0.927403
	0.612457	0.152043
	1.17945	1.09264
	0.91623	0.870311
	1.00566	0.900369
	2.09615	1.31429
	0.992974	0.393939
	0.722028	0.327731
	0.237327	0.565056
	0.661458	0.463392
	1.95789	0.308204
	0.625	0.324675
	1.44037	0.757812
	1.06568	0.88383
	1.83439	0.650943
	1.38728	0.602985
	0.394578	0.0333761
	1.64035	0.689938
	1.15094	0.450207
	1.64353	0.448889
	0.416216	1.27149
	1.14802	0.544186
	0.360465	0.483754
	0.444444	0.280303
	0.618421	0.524523
	2.23377	0.304348
	0.893617	0.5199
	1.96078	0.477855
	1.09259	0.6054
	0.981289	0.579787
	1.06265	0.156727
	1.24345	0.379551
	1.1399	0.474838
	0.697987	0.924379
	0.718412	0.712355
	0.79017	0.806931
	1.15578	0.286638
	0.867391	0.672414
	0.454545	0.312369
	1.01531	0.13933
	1.18827	1.38559
	0.953488	0.564179
	1.12127	0.518868
	0.756184	1.24401
	0.420749	0.487521
	0.263578	0.499244
	0.45193	0.781898
	0.824324	0.275747
	0.559242	1.03834
	0.3449	0.809524
	1.08099	0.289855
	1.03	0.205426
	0.941658	0.464029
	0.807062	1.77273
	0.60206	0.675
	1.7259	0.557377
	0.234694	0.918033
	1.03468	0.772304
	0.943069	1.10531
	0.751712	0.226667
	1.12322	1.08423
	0.952096	0.891429
	1.48162	0.317215
	1.03101	0.273885
	1.90667	0.624703
	0.278481	0.674699
	1.69799	0.814286
	1.05061	0.210309
	0.902041	0.707143
	0.205714	0.501951
	0.454006	0.626812
	1.55687	0.529412
	1.15262	0.931759
	0.870748	0.170972
	0.961039	0.821237
	0.768116	0.892726
	2.075	0.853916
	1.04533	0.506302
	0.837359	1.01484
	1.95327	0.266289
	0.148551	0.68603
	0.162528	0.504717
	0.302671	0.312097
	0.52514	0.814272
	0.156794	0.633603
	1.60212	0.345794
	0.973988	0.367735
	1.11856	0.477952
	0.599026	0.458042
	0.841515	0.649289
	1.15177	0.298077
	0.96083	1.09268
	0.985321	0.565632
	1.10502	0.778555
	1.20886	0.494819
	1.62396	0.988189
	0.907583	0.392606
	0.313765	0.213256
	1.2938	0.411157
	0.314843	0.535533
	1.22386	0.28972
	0.943182	0.476555
	1.97564	1.60372
	1.4	1.05199
	0.859575	0.636086
	2.07981	0.370079
	0.820225	0.45102
	0.822932	1.24231
	0.897751	0.156475
	0.820946	0.679405
	0.597074	0.61831
	1.44046	0.522233
	0.599631	0.353398
	1.62338	0.647226
	0.841828	0.750605
	1.54861	0.878049
	1.20049	0.61875
	0.720805	0.451444
	1.37949	0.21
	1.29809	0.419492
	1.12222	0.612524
	0.544716	0.824561
	0.650854	0.25946
	1.67611	1.25741
	1.47849	0.710127
	0.580159	0.887202
	1.30769	0.636979
	0.873885	0.487484
	0.797954	0.847251
	0.470085	0.786885
	2.67568	0.754237
	0.762248	0.900673
	0.2075	1
	0.486517	0.924444
	0.997602	0.837061
	0.865057	0.494485
	0.625	0.493827
	0.96	1.37432
	1.49182	1.68403
	0.416322	0.842258
	0.96224	0.280788
	1.07292	1.9375
	1.05516	0.2375
	0.916667	0.92559
	1.04021	0.0847458
	1.18104	0.81558
	1.10435	0.661605
	0.942605	0.774648
	1.34859	0.62
	1.81119	0.589812
	0.641813	0.756972
	1.39758	0.460873
	1.15064	1.50413
	0.773913	0.494135
	1.46835	0.460687
	1.19632	0.581439
	0.890203	0.330729
	1.09385	0.395556
	1.26974	0.474922
	1.075	0.573604
	0.884297	0.432277
	0.668067	0.287054
	1.66667	0.337907
	1.07552	0.577103
	0.864009	0.488304
	3.63441	0.234483
	1.31716	0.49768
	1.63296	1.99288
	0.676471	0.640534
	1.06228	0.350063
	0.956621	0.353135
	0.896057	0.832466
	2.43011	0.62181
	1.53571	0.524781
	0.861111	1.21507
	1.09594	0.486377
	1.08173	0.255474
	1.23543	0.805616
	0.42	1.3002
	0.404206	0.906876
	0.71282	0.397619
	2.18846	0.69145
	0.638554	0.727273
	0.769556	0.324006
	1.10692	0.343348
	1.60959	0.742754
	1.28132	0.670181
	1.28723	0.51526
	1.11146	0.990268
	0.636364	0.671924
	0.840297	0.716369
	0.767516	0.557576
	0.862031	0.337647
	0.662967	0.645995
	0.962617	0.593838
	0.942463	0.505295
	1.14712	1.07965
	0.915813	0.150466
	1.07263	0.476522
	0.553073	0.851275
	0.931818	1.09189
	1.34257	0.300216
	0.705143	0.277392
	0.796262	0.228111
	1.08282	0.621295
	1.03112	0.39
	0.985437	0.441989
	0.807692	0.65974
	0.978313	0.731675
	1.69613	0.615202
	0.896067	0.42711
	1.14371	0.461095
	1.68329	0.706944
	1.18817	0.723229
	2.80769	1.35689
	0.836444	0.390244
	1.94175	0.386885
	1.07831	0.549645
	0.792829	0.553161
	1.0591	0.653396
	1.0679	0.531588
	1.05643	0.530759
	0.614224	0.595032
	2.07901	0.183144
	1.01768	0.634036
	1.02751	0.682692
	0.914352	0.509031
	2.9266	0.459854
	1.02734	0.454984
	0.589623	0.370769
	0.907692	0.286052
	1.37398	0.18159
	0.982759	0.550848
	0.830912	0.552147
	1.40554	0.550459
	0.919205	0.768229
	1.12716	0.471053

## Sheet: Figure 2e
Figure 2e	Restart frequency of stalled fork in U2OS cells (%)
	siCtrl	siLSH
	64.87	36.51
	63.73	42.48
	73.66	23.76

## Sheet: Figure 2f
Figure 2f	Nascent DNA degradation analysis in U2OS cells (IdU/ CIdU ratio)
	siCtrl	siLSH	siLSH+Mirin
	0.968577	0.513661	0.341223
	0.400749	0.695985	1.48689
	1.86383	0.299338	0.611973
	0.586319	0.595368	0.750388
	0.538318	0.140461	0.920335
	0.876461	0.391304	0.934959
	1.31	0.533528	0.781528
	0.857542	0.122378	0.477778
	0.982368	0.398927	1.58292
	1.01521	0.671296	1.61468
	1.07928	0.24065	1.58477
	1.44308	0.595238	0.762069
	0.955882	0.902381	1.12214
	0.861635	0.326057	1.22561
	0.847262	0.572254	0.76677
	0.252032	0.693841	0.91886
	1.27957	1.43827	0.948549
	4.81333	0.31083	0.633609
	2.275	0.752394	0.81764
	0.99375	0.40592	1.29928
	1.09538	0.497238	0.909984
	1.06021	0.277828	1.39773
	1.0295	0.610039	0.459716
	2.07273	0.852868	0.737778
	0.97153	0.772215	1.04198
	0.706731	0.397887	0.939944
	0.347305	0.755102	0.838849
	3.54546	0.414027	0.826531
	1.96417	1.04331	0.595166
	1.44935	1.28982	0.969267
	0.715686	0.979779	0.889113
	1.06143	0.634483	0.674095
	0.678373	0.422222	0.480929
	1.07745	0.614	0.763231
	0.778865	0.444178	0.547763
	0.933333	0.508721	0.687724
	1.41613	0.53104	1.21122
	0.717647	0.383356	0.33
	1.61677	0.149718	0.48324
	0.858896	0.760417	0.591584
	0.786517	0.635167	0.621495
	0.888889	0.993443	1.42274
	2.37607	0.476627	0.36715
	0.870528	0.580808	0.638298
	1.18761	0.429442	0.843786
	4.34574	0.640931	0.570136
	1.30523	0.566781	0.213861
	1.04596	0.202435	0.31358
	0.427379	0.838428	1.10674
	0.334038	0.11734	0.511278
	0.602041	0.36646	0.633266
	1.13953	0.393759	0.687427
	0.961765	0.429075	0.990099
	1.2437	0.473315	1.14537
	7.84615	0.836096	0.692308
	9.76471	0.287245	1.5772
	5.91525	0.316901	0.332188
	1.53935	0.328746	0.813802
	3.90909	0.271095	0.974462
	1.09375	0.473267	0.731874
	0.61186	1.0983	0.848485
	0.757576	1.04082	0.923602
	1.64032	0.147849	1.20714
	0.853846	0.671053	1.5814
	1.55245	0.735876	0.728358
	2.29317	0.70202	0.883242
	0.918182	0.830861	0.614711
	0.624742	0.894737	1.06604
	1.98133	0.54386	0.313725
	0.633484	0.437781	0.889675
	0.602041	0.576009	2.15238
	1.40833	0.73107	0.410042
	0.776699	0.757781	0.934817
	1.05769	0.78098	0.855987
	0.912234	0.631769	1.64744
	2.01177	0.812727	0.942563
	0.684327	0.328859	0.655738
	0.428115	0.465346	0.70778
	2.33588	0.65567	1.25498
	1.33692	0.476309	0.673395
	1.19027	0.430502	0.851992
	1.06013	0.771552	1.53125
	1.42973	0.782609	1.19007
	1.29817	0.425183	0.134048
	0.484581	0.190361	0.926366
	2.64062	0.675	0.814132
	1.50467	0.483503	0.726702
	2.93464	0.535109	1.03861
	0.756158	0.221757	0.806674
	0.732877	0.681013	0.794334
	1.0593	0.283237	1.45573
	1.16333	0.330709	0.813245
	1.05714	0.340206	0.826531
	1.16795	0.754003	1.0599
	1.4874	0.590994	0.72766
	0.435508	0.715133	0.552857
	0.687646	0.518152	0.912162
	0.355263	0.669887	0.79142
	1.03448	0.482812	0.425051
	0.508526	0.873711	0.5
	2.68687	0.739766	0.588394
	1.42553	0.60424	1.0155
	1.37226	0.660746	1.28994
	0.930362	0.658842	1.29268
	1.0881	0.785401	0.85759
	0.739544	1.43038	0.833058
	0.808219	0.188679	0.354455
	0.994083	0.266529	0.538922
	1.26667	0.910072	0.821317
	1.23045	0.301075	0.989031
	0.38874	0.374439	0.659658
	0.789474	0.237013	0.727113
	0.636364	1.28571	0.743375
	0.916049	0.777038	0.810526
	0.686217	0.736185	0.814664
	1.72281	0.626098	0.930649
	0.709877	0.41	0.56567
	0.806122	0.180516	1.03753
	1.53333	0.322148	0.847458
	4.86301	0.504484	0.354839
	0.583138	0.688488	0.585714
	2.54483	0.48	0.259717
	5.52564	0.682652	0.718499
	1	0.276163	0.35479
	0.970464	0.555077	0.33758
	0.860031	0.573062	0.881466
	1.05506	0.474674	0.696169
	0.992701	0.568336	0.766667
	0.541322	0.203046	1.62216
	1.11753	1.09633	0.266667
	0.675615	0.595745	0.877737
	1.67308	0.764706	0.652091
	0.438016	0.62938	0.562866
	1.21293	0.486685	0.375552
	0.972583	0.977887	0.925636
	0.567901	0.593452	0.714964
	0.671958	0.331818	0.284051
	0.8	0.374631	0.179676
	1.27129	0.77185	0.772344
	1.10983	0.829757	0.903587
	2.15842	0.411765	0.245283
	0.933054	0.794937	1.02421
	0.548987	0.651038	0.47234
	0.746212	0.633858	0.587669
	0.270903	0.778455	0.601367
	0.40051	1.0709	0.80102
	1.17857	0.830058	0.909091
	1.21357	0.389685	0.858357
	1.54048	0.312775	0.540936
	0.602564	0.666667	0.557185
	0.901274	0.263661	0.607843
	1.35632	0.455923	0.54717
	1.60417	0.846863	1.30831
	0.543933	0.914815	1.8054
	0.655488	0.117647	0.558104
	1.05687	0.505479	0.392102
	0.407143	0.753378	0.849275
	4.16296	0.657186	0.701923
	2.33454	0.689744	0.521031
	1	0.803226	0.588424
	1.02083	0.639794	0.757739
	0.486034	0.861582	0.802966
	1.17907	0.476263	0.760386
	0.345048	0.700906	0.708115
	1.56122	0.429358	0.348726
	1.7438	0.757519	1.22449
	0.99435	0.753846	0.991189
	0.666667	0.932976	0.904509
	0.895706	0.473945	0.353568
	0.892405	0.775689	0.499237
	1.55696	1.01934	0.779249
	1.88421	0.662192	0.575758
	0.486747	0.804762	0.733913
	2.0202	0.852798	1.85664
	1.38035	0.997685	0.634637
	1.07976	0.59434	0.863459
	0.785714	0.712644	0.142857
	1.55731	0.275862	1.0129
	0.987526	0.468944	0.931755
	1.11659	0.75	0.812018
	2.18431	0.364419	0.946197
	1.31186	0.381503	0.66778
	1.88174	0.311518	0.994907
	1.61745	1.36101	0.694529
	1	0.959831	0.938312
	0.995614	0.333333	0.672
	1.64706	0.554084	0.336441
	2.47826	0.436275	0.859964
	0.963303	0.411616	0.676389
	1.02049	0.928177	0.772921
	0.495475	0.615385	0.836489
	1.23232	0.791411	0.874748
	1.15525	0.665835	0.921687
	2.15	1.51058	0.557743
	0.563636	0.261468	0.751793
	1.55914	0.159817	0.592191
	1.54221	0.239008	0.927046
	0.481586	1.06731	0.734908
	0.992248	1.17672	0.490013
	0.940397	0.58209	0.222222
	1.01329	0.295107	0.783133
	1.45701	0.256098	0.830049
	2.51178	0.646195	0.970443
	0.9	0.42953	0.821429
	0.805774	0.645892	0.990789
	0.853704	0.997972	0.850323
	0.691769	0.742268	0.561881
	1.21875	1.50955	0.76901
	0.734807	0.834171	0.151724
	1.28523	1.09448	0.836004
	0.546468	0.91858	0.823604
	1.57851	0.216891	0.484704
	0.673349	0.463321	1.0852
	0.800281	1.05567	0.543114
	0.959055	0.784512	0.824653
	0.241497	0.931677	1.01937
	1.11733	0.465602	0.818444
	1.02564	0.769231	0.664212
	0.578595	1.10707	0.728278
	1.04662	0.857988	0.919192
	0.872792	0.50625	0.681539
	1.01658	1.06119	0.485269
	1.06923	0.760067	0.546616
	0.930233	0.647525	0.612457
	1.07353	0.368071	0.644217
	0.985075	0.249581	0.703002
	0.551095	0.765864	0.792763
	0.734127	0.31579	0.640995
	1.10645	0.253823	0.467994
	0.448276	0.463668	0.648607
	1.38272	0.406593	0.603571
	1.02821	0.747989	0.349662
	3.14634	0.470914	0.689728
	1.08479	1.03268	0.503333
	0.893293	0.28744	0.222996
	0.596154	0.39439	0.436261
	2.42593	0.491379	0.317221
	2.16807	0.506276	1.14647
	0.944785	0.386707	0.935567
	1.10553	0.667785	0.368976
	1	0.598291	0.31
	2.02286	0.423529	0.523256
	1.03716	0.434483	0.33557
	0.990991	0.661597	0.283262
	2.35652	0.543974	0.478102
	1.18657	0.535014	0.263538
	2.84146	0.409836	0.379592
	1.25778	0.596154	0.699346
	0.732456	0.486683	0.31579
	0.984252	0.323601	0.45993

[truncated: 83 more sheets: Figure 2g, Figure 3a, Figure 3b, Figure 3c, Figure 3d, Figure 3e, Figure 3f, Figure 4a, Figure 4b, Figure 4c, Figure 4d, Figure 4e, Figure 4f, Figure 4g, Figure 4h, Figure 5a, Figure 5b, Figure 5c, Figure 5d, Figure 5e …]
